# Supplementary material for: Viral growth factor- and STAT3 signaling-dependent elevation of the TCA cycle intermediate levels during vaccinia virus infection
Source: PLoS Pathog. 2021 Feb 2;17(2):e1009303. doi: 10.1371/journal.ppat.1009303 (PMC7880457; doi:10.1371/journal.ppat.1009303)
Supplement: S1 File — The numbers approaching a significant difference are also shown in the lower two rows. The red upward arrows indicate increase and the green downwards arrows indicate decrease in indicated conditions. (XLSX) [file ppat.1009303.s012.xlsx]

## Sheet: Sheet1
ANOVA contrasts	Infected/Uninfected
	8 h		16 h
	Glc	Glc+N	Glc	Glc+N
Total Biochemicals p≤0.05	220	173	145	190
Biochemicals ↑ ↓	156 | 64	109 | 64	95 | 50	51 | 139
Total Biochemicals 0.05< p< 0.10	43	37	44	56
Biochemicals ↑ ↓	14 | 29	19 | 18	26 |18	11 | 45
