# Supplementary material for: Viral growth factor- and STAT3 signaling-dependent elevation of the TCA cycle intermediate levels during vaccinia virus infection
Source: PLoS Pathog. 2021 Feb 2;17(2):e1009303. doi: 10.1371/journal.ppat.1009303 (PMC7880457; doi:10.1371/journal.ppat.1009303)
Supplement: S2 File — Red and green shaded cells indicate p≤0.05 (red indicates that the mean values are significantly higher for that comparison; green values significantly lower). Light red and light green shaded cells indicate 0.05<p<0.10 (light red indicates that the mean values trend higher for that comparison; light green values trend lower). (XLSX) [file ppat.1009303.s013.xlsx]

## Sheet: Sheet1
Heat map of statistically significant biochemicals profiled in this study. Red and green shaded cells indicate p≤0.05 (red indicates that the mean values are significantly higher for that comparison; green values significantly lower). Light red and light green shaded cells indicate 0.05<p<0.10 (light red indicates that the mean values trend higher for that comparison; light green values trend low…					Infection Status
					infected uninfected
					8h		16h
					glucose	glucose + asparagine	glucose	glucose + asparagine
	Super Pathway	Sub Pathway	Biochemical Name	Platform
	Amino Acid	Glycine, Serine and Threonine Metabolism	glycine	LC/MS pos early	2.82	1.79	1.57	0.79
			N-acetylglycine	LC/MS pos early	1.86	1.17	1.04	0.67
			betaine	LC/MS pos early	3.49	1.59	1.26	1.06
			serine	LC/MS pos early	2.41	1.48	1.61	0.94
			N-acetylserine	LC/MS pos early	2.04	1.61	1.07	0.69
			threonine	LC/MS pos early	2.66	1.64	1.63	0.8
			N-acetylthreonine	LC/MS neg	2.25	1.78	1.09	0.75
			homoserine lactone	LC/MS pos early	2.35	2.39	3.16	1.46
		Alanine and Aspartate Metabolism	alanine	LC/MS pos early	1.05	1.33	1.29	1.08
			N-acetylalanine	LC/MS neg	2.63	2.13	1.24	0.92
			aspartate	LC/MS pos early	1.31	1.23	2.3	1.55
			N-acetylaspartate (NAA)	LC/MS pos early	1.64	1.34	1.1	0.75
			asparagine	LC/MS pos early	1.15	1.36	0.53	0.8
			N-acetylasparagine	LC/MS pos early	2.18	1.31	0.8	0.57
		Glutamate Metabolism	glutamate	LC/MS pos early	3.65	3.5	4.45	2.49
			glutamine	LC/MS pos early	1.49	1.21	1.68	1.13
			alpha-ketoglutaramate*	LC/MS polar	1	1.23	0.28	0.29
			N-acetylglutamate	LC/MS pos early	1.79	1.88	1.02	0.63
			N-acetylglutamine	LC/MS pos early	1.9	1.68	1.06	0.65
			gamma-carboxyglutamate	LC/MS pos early	2.18	1.43	0.87	0.44
			glutamate, gamma-methyl ester	LC/MS pos early	2.44	2.07	0.99	1.1
			pyroglutamine*	LC/MS pos early	1.76	2.18	1.84	0.91
			N-acetyl-aspartyl-glutamate (NAAG)	LC/MS pos early	1.52	1.4	0.77	0.42
			beta-citrylglutamate	LC/MS neg	1.21	1.04	0.9	0.58
			carboxyethyl-GABA	LC/MS pos early	2.7	0.18	0.05	0.05
			N-methyl-GABA	LC/MS pos early	1.68	1.32	2.35	1.24
			S-1-pyrroline-5-carboxylate	LC/MS pos early	2.61	1.1	2.11	2.42
		Histidine Metabolism	histidine	LC/MS neg	1.92	1.06	1.45	0.72
			N-acetylhistidine	LC/MS pos early	1.45	1	0.88	0.76
			imidazole propionate	LC/MS pos early	1	3.55	1	0.85
			imidazole lactate	LC/MS pos early	3.55	3.65	2.08	0.7
			carnosine	LC/MS pos early	2.05	1.57	1.21	0.62
			4-imidazoleacetate	LC/MS pos early	2.9	1.85	1.26	1.15
		Lysine Metabolism	lysine	LC/MS pos early	1.33	0.99	1.11	0.85
			N6,N6,N6-trimethyllysine	LC/MS pos early	2.03	1.81	0.86	0.6
			5-(galactosylhydroxy)-L-lysine	LC/MS pos early	0.86	0.86	0.5	0.75
			saccharopine	LC/MS pos early	2.76	4.15	1.48	1.03
			2-aminoadipate	LC/MS neg	6.56	5.04	12.23	5.31
			pipecolate	LC/MS pos early	3.86	3.19	1.75	0.69
			6-oxopiperidine-2-carboxylate	LC/MS pos early	1.87	0.82	1.9	1.19
			5-aminovalerate	LC/MS pos early	3.97	2.53	2.1	1.04
			N,N,N-trimethyl-5-aminovalerate	LC/MS pos early	2.08	1.48	1.59	0.78
		Phenylalanine Metabolism	phenylalanine	LC/MS pos early	1.78	1.17	1.33	0.8
			N-acetylphenylalanine	LC/MS neg	1.97	0.59	0.33	0.62
			1-carboxyethylphenylalanine	LC/MS neg	5.92	4.17	1.86	1.49
			phenyllactate (PLA)	LC/MS neg	2.66	2.27	1	0.63
		Tyrosine Metabolism	tyrosine	LC/MS pos early	2	1.26	1.46	0.78
			4-hydroxyphenylpyruvate	LC/MS neg	0.85	0.85	1	0.91
			3-(4-hydroxyphenyl)lactate	LC/MS neg	3.4	2.84	1.77	0.65
			O-methyltyrosine	LC/MS pos early	0.75	0.63	0.63	0.33
			N-formylphenylalanine	LC/MS neg	1.14	0.57	0.49	0.88
		Tryptophan Metabolism	tryptophan	LC/MS pos early	1.86	1.2	1.36	0.78
			C-glycosyltryptophan	LC/MS pos early	1.12	0.84	0.66	0.42
			kynurenine	LC/MS pos early	1.78	1.2	1.21	0.78
			indolelactate	LC/MS neg	3.41	1.99	1.69	0.54
		Leucine, Isoleucine and Valine Metabolism	leucine	LC/MS pos early	1.67	1.1	1.25	0.79
			4-methyl-2-oxopentanoate	LC/MS neg	1.08	1.02	1.64	0.95
			isovalerylcarnitine (C5)	LC/MS pos early	2.27	1.34	1.36	0.6
			beta-hydroxyisovalerate	LC/MS polar	1.11	0.61	0.87	0.31
			isoleucine	LC/MS pos early	1.48	1	1.16	0.79
			N-acetylisoleucine	LC/MS neg	1.1	0.67	0.6	2.16
			3-methyl-2-oxovalerate	LC/MS neg	1.03	0.95	1.32	0.98
			2-methylbutyrylcarnitine (C5)	LC/MS pos early	1.68	1.9	1.19	0.75
			methylsuccinate	LC/MS polar	1.24	0.79	0.79	1.7
			valine	LC/MS pos early	1.85	1.15	1.16	0.82
			1-carboxyethylvaline	LC/MS neg	5.01	3.92	2.51	0.96
			3-methyl-2-oxobutyrate	LC/MS polar	1.16	0.98	1.4	0.89
			isobutyrylcarnitine (C4)	LC/MS pos early	1.81	1.82	1.26	0.88
		Methionine, Cysteine, SAM and Taurine Metabolism	methionine	LC/MS pos early	2.29	1.27	1.24	0.81
			N-acetylmethionine	LC/MS neg	2.5	2.64	1.19	0.81
			N-formylmethionine	LC/MS neg	3.72	3.59	2.51	1.69
			methionine sulfone	LC/MS pos early	1	1.01	1.29	1
			methionine sulfoxide	LC/MS pos early	1.43	1.14	1.35	0.87
			N-acetylmethionine sulfoxide	LC/MS pos early	1.12	1.41	0.95	0.71
			S-adenosylmethionine (SAM)	LC/MS pos early	2.22	2.91	3.29	1.64
			S-adenosylhomocysteine (SAH)	LC/MS neg	3.21	2.45	0.9	0.73
			homocysteine	LC/MS pos early	2.03	2.84	1.67	0.52
			cystathionine	LC/MS pos early	4.57	5.93	12.35	4.55
			cysteine	LC/MS pos early	1.61	1.81	1.37	0.87
			N-acetylcysteine	LC/MS pos early	1.53	1.14	0.49	1.13
			cystine	LC/MS pos early	0.11	0.21	0.36	0.74
			lanthionine	LC/MS pos early	1.65	3	3.37	2.18
			hypotaurine	LC/MS pos early	5.39	4.1	3.16	1.2
			taurine	LC/MS neg	5.28	3.47	2.44	1.1
			N-acetyltaurine	LC/MS neg	2.29	1.61	1.49	1.2
			3-sulfo-L-alanine	LC/MS polar	1.29	1.31	1.37	1
		Urea cycle; Arginine and Proline Metabolism	arginine	LC/MS pos early	1.35	0.95	1.12	0.82
			argininosuccinate	LC/MS pos early	2.1	1.39	4.24	1.67
			ornithine	LC/MS pos early	1.14	1.08	1.34	1.12
			2-oxoarginine*	LC/MS pos early	0.54	0.51	0.56	0.61
			citrulline	LC/MS pos early	2.94	1.75	5.69	2.64
			proline	LC/MS pos early	2.38	2.46	1.91	1.51
			dimethylarginine (SDMA + ADMA)	LC/MS pos early	0.92	1.15	0.58	0.44
			trans-4-hydroxyproline	LC/MS pos early	1.63	1.4	1.06	0.79
			pro-hydroxy-pro	LC/MS pos early	1.18	1.31	0.35	0.25
		Creatine Metabolism	creatine	LC/MS pos early	1.42	1.62	1.38	0.86
			creatinine	LC/MS pos early	2.31	1.61	1.27	0.83
			creatine phosphate	LC/MS neg	2.8	1.87	1.31	0.66
		Polyamine Metabolism	putrescine	LC/MS pos early	0.8	1.56	1.99	0.68
			spermidine	LC/MS pos early	1.76	1.38	0.8	0.48
			5-methylthioadenosine (MTA)	LC/MS pos early	2.65	2.5	2.85	1.97
			N-acetylputrescine	LC/MS pos early	1.91	4.42	2.04	1.01
			(N(1) + N(8))-acetylspermidine	LC/MS pos early	4.78	11.18	1.57	1.85
		Guanidino and Acetamido Metabolism	4-guanidinobutanoate	LC/MS pos early	3.08	1.01	1.17	0.43
		Glutathione Metabolism	glutathione, reduced (GSH)	LC/MS pos early	7.56	19.27	12.38	2.33
			glutathione, oxidized (GSSG)	LC/MS pos early	2.66	3.38	2.93	1.91
			cysteine-glutathione disulfide	LC/MS pos early	0.61	0.76	0.97	1.2
			S-methylglutathione	LC/MS pos early	103.56	37.56	20.5	2.48
			S-lactoylglutathione	LC/MS neg	2.49	12.49	1.88	0.4
			cysteinylglycine	LC/MS pos early	1.23	8.55	2.03	1.86
			5-oxoproline	LC/MS neg	0.91	0.84	0.52	0.52
	Peptide	Gamma-glutamyl Amino Acid	gamma-glutamylalanine	LC/MS pos early	1.11	1.54	0.49	0.48
			gamma-glutamylcysteine	LC/MS pos early	3	5.77	5.32	1.07
			gamma-glutamylglutamate	LC/MS pos early	1.97	1.7	2.05	1.72
			gamma-glutamylglutamine	LC/MS pos early	0.19	1	1	1
			gamma-glutamylisoleucine*	LC/MS pos early	2	1.82	1.07	0.66
			gamma-glutamyl-epsilon-lysine	LC/MS pos early	0.78	0.97	0.83	0.77
			gamma-glutamylthreonine	LC/MS pos early	1.21	2.33	1.65	0.76
			gamma-glutamylvaline	LC/MS pos early	1.58	1.54	0.88	0.6
			gamma-glutamyl-2-aminobutyrate	LC/MS pos early	1.51	1.55	0.6	0.27
		Dipeptide	leucylglycine	LC/MS pos early	0.23	1.27	0.65	0.29
			phenylalanylglycine	LC/MS pos early	0.33	0.98	0.43	0.33
		Acetylated Peptides	phenylacetylglycine	LC/MS neg	1.84	1.51	1.04	1.11
	Carbohydrate	Glycolysis, Gluconeogenesis, and Pyruvate Metabolism	glucose	LC/MS polar	1.11	0.85	1.06	0.88
			glucose 6-phosphate	LC/MS polar	1.18	0.96	0.44	0.64
			fructose 1,6-diphosphate/glucose 1,6-diphosphate/myo-inositol diphosphates	LC/MS neg	0.98	0.89	0.69	0.41
			dihydroxyacetone phosphate (DHAP)	LC/MS pos early	0.84	0.79	0.63	0.36
			2-phosphoglycerate	LC/MS polar	1.25	0.42	0.56	0.35
			3-phosphoglycerate	LC/MS neg	0.47	0.58	0.65	0.66
			phosphoenolpyruvate (PEP)	LC/MS neg	0.53	0.51	0.71	0.75
			pyruvate	LC/MS polar	0.92	0.87	1.07	1.09
			lactate	LC/MS polar	0.85	0.87	0.73	0.74
			glycerate	LC/MS polar	1.09	0.43	0.48	0.45
		Pentose Phosphate Pathway	6-phosphogluconate	LC/MS neg	0.81	0.79	0.97	0.83
			sedoheptulose-7-phosphate	LC/MS neg	1.92	1.75	0.8	0.25
		Pentose Metabolism	ribitol	LC/MS polar	10.54	5.51	2.68	0.51
			ribonate	LC/MS polar	3.5	1.32	0.81	0.47
			arabitol/xylitol	LC/MS polar	3.9	1.9	1	1
			arabonate/xylonate	LC/MS polar	2.63	0.61	0.18	0.19
			ribulonate/xylulonate*	LC/MS polar	1.24	0.89	1.18	0.88
		Glycogen Metabolism	maltotetraose	LC/MS neg	0.66	0.34	0.24	0.27
		Disaccharides and Oligosaccharides	sucrose	LC/MS polar	255.77	6.24	2.52	5.41
		Fructose, Mannose and Galactose Metabolism	fructose	LC/MS polar	1.64	1.14	0.63	0.47
			mannitol/sorbitol	LC/MS polar	2.99	1.65	0.85	0.4
			mannose	LC/MS polar	0.83	0.85	0.42	0.53
			galactonate	LC/MS polar	5.53	1.98	1.62	0.37
		Nucleotide Sugar	UDP-glucose	LC/MS polar	1.24	1.23	0.97	0.52
			UDP-galactose	LC/MS polar	1.33	1.21	1.03	0.59
			UDP-glucuronate	LC/MS neg	1.59	0.48	0.61	0.22
			guanosine 5'-diphospho-fucose	LC/MS neg	1.04	0.72	0.96	0.53
			UDP-N-acetylglucosamine/galactosamine	LC/MS polar	1.19	1.22	1.04	0.53
			cytidine 5'-monophospho-N-acetylneuraminic acid	LC/MS polar	1.98	2.63	1.89	3.02
		Aminosugar Metabolism	glucuronate	LC/MS polar	2.52	1.22	0.71	0.39
			N-acetylneuraminate	LC/MS pos early	1.16	1.08	1.15	1.08
			N-acetylglucosaminylasparagine	LC/MS pos early	2.17	1.71	1.15	0.66
			erythronate*	LC/MS polar	4.45	1.68	1.72	1
			N-acetylglucosamine/N-acetylgalactosamine	LC/MS pos early	0.75	0.95	1.08	0.88
	Energy	TCA Cycle	citrate	LC/MS neg	2.74	1.67	2.03	1.71
			aconitate [cis or trans]	LC/MS neg	3.35	1.74	1.97	1.83
			alpha-ketoglutarate	LC/MS polar	3.8	2.23	2.54	1.35
			succinate	LC/MS polar	1.24	0.82	1.29	0.86
			fumarate	LC/MS polar	1.48	1.77	2.04	1.65
			malate	LC/MS neg	1.85	2.26	2.08	1.63
			2-methylcitrate/homocitrate	LC/MS neg	0.96	1.11	0.99	0.94
		Oxidative Phosphorylation	phosphate	LC/MS pos early	0.99	0.79	0.94	0.86
	Lipid	Fatty Acid Metabolism	acetyl CoA	LC/MS neg	0.19	0.26	0.28	0.2
		Medium Chain Fatty Acid	caprylate (8:0)	LC/MS neg	1.63	0.16	0.12	0.21
			pelargonate (9:0)	LC/MS neg	0.77	1.04	0.77	1.27
			caprate (10:0)	LC/MS neg	0.71	0.41	0.63	1
			laurate (12:0)	LC/MS neg	0.82	0.35	0.4	1.01
		Long Chain Fatty Acid	palmitate (16:0)	LC/MS neg	0.72	0.64	0.85	0.78
			stearate (18:0)	LC/MS neg	0.68	0.56	0.99	0.78
			nonadecanoate (19:0)	LC/MS neg	0.6	0.55	0.96	0.68
			10-nonadecenoate (19:1n9)	LC/MS neg	0.56	0.7	1.08	1.01
			arachidate (20:0)	LC/MS neg	0.68	0.6	1.08	0.8
			eicosenoate (20:1)	LC/MS neg	0.55	0.59	1.01	0.82
			behenate (22:0)*	LC/MS neg	0.6	0.41	0.92	0.51
			erucate (22:1n9)	LC/MS neg	0.6	0.58	0.86	0.53
			nervonate (24:1n9)*	LC/MS neg	0.43	0.43	0.68	0.44
		Polyunsaturated Fatty Acid (n3 and n6)	docosapentaenoate (n3 DPA; 22:5n3)	LC/MS neg	0.83	1.45	0.4	1.02
			docosahexaenoate (DHA; 22:6n3)	LC/MS neg	0.65	0.62	0.72	0.94
			arachidonate (20:4n6)	LC/MS neg	0.64	0.9	1.49	1.72
			docosadienoate (22:2n6)	LC/MS neg	0.45	0.64	0.87	0.79
			dihomo-linoleate (20:2n6)	LC/MS neg	0.5	0.63	1.13	0.91
			mead acid (20:3n9)	LC/MS neg	0.59	0.85	1.62	0.88
			docosatrienoate (22:3n6)*	LC/MS neg	0.86	0.93	0.75	0.91
		Fatty Acid, Dicarboxylate	glutarate (C5-DC)	LC/MS polar	2.81	2	2.12	1.47
			2-hydroxyglutarate	LC/MS pos early	2.5	2.22	2.32	1.57
			2-hydroxyadipate	LC/MS polar	4.08	1.64	6.96	4.29
			maleate	LC/MS polar	1.26	0.29	0.35	0.67
		Fatty Acid Metabolism (also BCAA Metabolism)	butyrylcarnitine (C4)	LC/MS pos early	2.6	1.6	1.38	0.27
			propionyl CoA	LC/MS neg	0.11	0.1	0.06	0.07
			propionylcarnitine (C3)	LC/MS pos early	1.45	1.89	1.02	0.59
			methylmalonate (MMA)	LC/MS polar	0.89	0.75	0.81	0.65
		Fatty Acid Metabolism(Acyl Carnitine)	acetylcarnitine (C2)	LC/MS pos early	3.8	1.53	1.36	1.27
			myristoylcarnitine (C14)	LC/MS pos late	2.65	1.95	1.09	1.09
			palmitoylcarnitine (C16)	LC/MS pos late	2.45	2.51	1.52	1.1
			palmitoleoylcarnitine (C16:1)*	LC/MS pos late	2.96	2.62	1.29	1.43
			stearoylcarnitine (C18)	LC/MS pos late	1.61	1.3	1.42	1.31
			linoleoylcarnitine (C18:2)*	LC/MS pos late	3.61	4.07	2.86	4.87
			oleoylcarnitine (C18:1)	LC/MS pos late	2.85	3.29	2.59	1.98
			margaroylcarnitine (C17)*	LC/MS pos late	1.77	1.9	1.22	1.63
		Carnitine Metabolism	deoxycarnitine	LC/MS pos early	2.84	1.98	1.57	0.92
			carnitine	LC/MS pos early	1.24	1.67	1.33	0.83
		Endocannabinoid	N-oleoyltaurine	LC/MS neg	1.11	1.78	3.25	3.45
			N-stearoyltaurine	LC/MS neg	0.83	1.24	2.2	2.12
			palmitoleoyl ethanolamide*	LC/MS pos late	1.2	2.49	9.59	28.64
		Inositol Metabolism	myo-inositol	LC/MS polar	2.95	2.11	2.36	1.14
		Phospholipid Metabolism	choline	LC/MS pos early	2.2	1.23	1.2	0.85
			choline phosphate	LC/MS pos early	1.39	1.06	0.83	0.49
			cytidine 5'-diphosphocholine	LC/MS pos early	6.22	5.94	3.35	1.66
			glycerophosphorylcholine (GPC)	LC/MS pos early	1.53	1.55	1.1	1.16
			phosphoethanolamine	LC/MS neg	7.04	1	2.31	0.91
			cytidine-5'-diphosphoethanolamine	LC/MS polar	4.2	1.67	1.85	0.56
			glycerophosphoethanolamine	LC/MS polar	2.19	1.75	0.85	0.69
			glycerophosphoinositol*	LC/MS polar	1.94	1.12	0.74	0.51
			trimethylamine N-oxide	LC/MS pos early	0.81	0.74	0.96	0.84
		Phosphatidylcholine (PC)	1-myristoyl-2-palmitoyl-GPC (14:0/16:0)	LC/MS pos late	0.72	0.7	0.98	0.58
			1-myristoyl-2-arachidonoyl-GPC (14:0/20:4)*	LC/MS pos late	0.97	0.93	0.93	0.77
			1,2-dipalmitoyl-GPC (16:0/16:0)	LC/MS pos late	0.56	0.54	1	0.53
			1-palmitoyl-2-palmitoleoyl-GPC (16:0/16:1)*	LC/MS pos late	0.79	0.75	0.98	0.64
			1-palmitoyl-2-stearoyl-GPC (16:0/18:0)	LC/MS pos late	0.52	0.6	1.39	0.67
			1-palmitoyl-2-oleoyl-GPC (16:0/18:1)	LC/MS pos late	0.78	0.79	1.05	0.74
			1-palmitoyl-2-gamma-linolenoyl-GPC (16:0/18:3n6)*	LC/MS pos late	0.89	0.91	0.88	0.73
			1-palmitoyl-2-arachidonoyl-GPC (16:0/20:4n6)	LC/MS pos late	0.85	0.84	0.95	0.71
			1-palmitoyl-2-docosahexaenoyl-GPC (16:0/22:6)	LC/MS pos late	1.01	1.01	1.22	0.85
			1-stearoyl-2-oleoyl-GPC (18:0/18:1)	LC/MS pos late	0.7	0.76	1.12	0.66
			1-stearoyl-2-arachidonoyl-GPC (18:0/20:4)	LC/MS pos late	0.89	0.81	1.07	0.72
			1-stearoyl-2-docosahexaenoyl-GPC (18:0/22:6)	LC/MS pos late	0.89	0.86	1.17	0.71
			1,2-dioleoyl-GPC (18:1/18:1)	LC/MS pos late	0.79	0.8	1.01	0.74
			1-oleoyl-2-linoleoyl-GPC (18:1/18:2)*	LC/MS pos late	0.83	0.72	0.98	0.9
			1-oleoyl-2-docosahexaenoyl-GPC (18:1/22:6)*	LC/MS pos late	0.95	0.92	0.98	0.81
			1,2-dilinoleoyl-GPC (18:2/18:2)	LC/MS pos late	0.82	0.84	0.99	0.97
		Phosphatidylethanolamine (PE)	1,2-dipalmitoyl-GPE (16:0/16:0)*	LC/MS pos late	0.48	0.44	1.54	0.46
			1-palmitoyl-2-oleoyl-GPE (16:0/18:1)	LC/MS pos late	0.53	0.54	1.03	0.52
			1-palmitoyl-2-arachidonoyl-GPE (16:0/20:4)*	LC/MS pos late	0.58	0.6	0.67	0.51
			1-palmitoyl-2-docosahexaenoyl-GPE (16:0/22:6)*	LC/MS pos late	0.67	0.48	0.94	0.62
			1-palmitoleoyl-2-oleoyl-GPE (16:1/18:1)*	LC/MS pos late	0.57	0.62	0.88	0.53
			1-stearoyl-2-oleoyl-GPE (18:0/18:1)	LC/MS pos late	0.48	0.49	0.93	0.45
			1-stearoyl-2-arachidonoyl-GPE (18:0/20:4)	LC/MS pos late	0.58	0.58	0.94	0.54
			1,2-dioleoyl-GPE (18:1/18:1)	LC/MS pos late	0.54	0.59	0.89	0.56
			1-oleoyl-2-linoleoyl-GPE (18:1/18:2)*	LC/MS pos late	0.61	0.57	0.81	0.61
			1-oleoyl-2-arachidonoyl-GPE (18:1/20:4)*	LC/MS pos late	0.55	0.64	0.69	0.54
			1-oleoyl-2-docosahexaenoyl-GPE (18:1/22:6)*	LC/MS pos late	0.65	0.7	0.87	0.71
		Phosphatidylserine (PS)	1-palmitoyl-2-oleoyl-GPS (16:0/18:1)	LC/MS pos late	0.51	0.41	0.79	0.46
			1-stearoyl-2-oleoyl-GPS (18:0/18:1)	LC/MS pos late	0.53	0.45	0.85	0.43
			1-stearoyl-2-arachidonoyl-GPS (18:0/20:4)	LC/MS pos late	0.57	0.53	0.96	0.66
		Phosphatidylinositol (PI)	1,2-dioleoyl-GPI (18:1/18:1)	LC/MS pos late	0.37	0.56	1.85	0.44
			1-stearoyl-2-arachidonoyl-GPI (18:0/20:4)	LC/MS pos late	0.54	0.63	1.08	0.7
			1-oleoyl-2-arachidonoyl-GPI (18:1/20:4) *	LC/MS pos late	0.6	0.7	1.42	0.56
		Lysophospholipid	1-palmitoyl-GPC (16:0)	LC/MS pos late	0.76	0.7	0.44	0.54
			2-palmitoyl-GPC (16:0)*	LC/MS pos late	0.57	0.65	0.75	0.6
			1-palmitoleoyl-GPC (16:1)*	LC/MS pos late	0.75	0.86	1.31	1.07
			1-stearoyl-GPC (18:0)	LC/MS pos late	0.82	0.64	0.33	0.27
			1-oleoyl-GPC (18:1)	LC/MS pos late	0.79	0.89	0.96	1.27
			1-linoleoyl-GPC (18:2)	LC/MS pos late	0.93	0.8	0.81	1.64
			1-arachidonoyl-GPC (20:4n6)*	LC/MS neg	0.86	0.84	1.43	3.44
			1-palmitoyl-GPE (16:0)	LC/MS pos late	0.71	0.77	1.15	0.45
			1-stearoyl-GPE (18:0)	LC/MS pos late	0.72	0.74	0.52	0.39
			1-oleoyl-GPE (18:1)	LC/MS neg	0.58	0.53	1.15	0.61
			1-arachidonoyl-GPE (20:4n6)*	LC/MS neg	0.53	0.54	1	0.52
			1-palmitoyl-GPS (16:0)*	LC/MS neg	0.5	0.43	0.57	0.75
			1-stearoyl-GPS (18:0)*	LC/MS pos late	0.63	0.7	0.61	0.41
			1-oleoyl-GPS (18:1)	LC/MS neg	0.57	0.57	0.8	0.92
			1-palmitoyl-GPI (16:0)	LC/MS neg	0.67	0.7	0.74	0.72
			1-stearoyl-GPI (18:0)	LC/MS pos late	0.89	1.47	0.68	0.73
			1-oleoyl-GPI (18:1)*	LC/MS neg	0.67	0.8	0.67	1.25
			1-arachidonoyl-GPI (20:4)*	LC/MS neg	0.61	0.43	1.14	8.54
		Plasmalogen	1-(1-enyl-palmitoyl)-2-oleoyl-GPE (P-16:0/18:1)*	LC/MS pos late	0.58	0.55	1.05	0.52
			1-(1-enyl-palmitoyl)-2-palmitoyl-GPC (P-16:0/16:0)*	LC/MS pos late	0.74	0.79	1.6	0.74
			1-(1-enyl-palmitoyl)-2-palmitoleoyl-GPC (P-16:0/16:1)*	LC/MS pos late	1.48	1.16	1.73	0.93
			1-(1-enyl-palmitoyl)-2-arachidonoyl-GPE (P-16:0/20:4)*	LC/MS pos late	0.64	0.63	0.88	0.55
			1-(1-enyl-palmitoyl)-2-oleoyl-GPC (P-16:0/18:1)*	LC/MS pos late	1.05	1.11	1.78	1.04
			1-(1-enyl-stearoyl)-2-oleoyl-GPE (P-18:0/18:1)	LC/MS pos late	0.56	0.57	1.13	0.5
			1-(1-enyl-palmitoyl)-2-arachidonoyl-GPC (P-16:0/20:4)*	LC/MS pos late	1.22	1.08	1.55	1.23
			1-(1-enyl-stearoyl)-2-arachidonoyl-GPE (P-18:0/20:4)*	LC/MS pos late	0.56	0.58	0.94	0.53
		Lysoplasmalogen	1-(1-enyl-palmitoyl)-GPC (P-16:0)*	LC/MS pos late	1.16	1.31	1	0.73
			1-(1-enyl-palmitoyl)-GPE (P-16:0)*	LC/MS pos late	1.12	1.04	0.86	0.53
			1-(1-enyl-oleoyl)-GPE (P-18:1)*	LC/MS pos late	1.08	1.36	0.86	0.6
			1-(1-enyl-stearoyl)-GPE (P-18:0)*	LC/MS pos late	1.03	0.96	0.79	0.48
			1-(1-enyl-oleoyl)-2-oleoyl-GPE (P-18:1/18:1)*	LC/MS pos late	0.68	0.67	1.11	0.56
		Glycerolipid Metabolism	glycerol	LC/MS neg	0.96	0.75	0.12	0.96
			glycerol 3-phosphate	LC/MS pos early	2.83	1.44	0.94	0.72
			glycerophosphoglycerol	LC/MS polar	2.69	1.36	1.21	0.48
		Monoacylglycerol	1-myristoylglycerol (14:0)	LC/MS neg	0.74	0.42	0.38	1.17
			1-palmitoylglycerol (16:0)	LC/MS neg	0.68	0.55	1.16	0.59
			1-oleoylglycerol (18:1)	LC/MS neg	0.97	1.5	0.54	2.55
			2-palmitoylglycerol (16:0)	LC/MS neg	0.53	0.44	1.12	0.65
		Diacylglycerol	palmitoyl-palmitoyl-glycerol (16:0/16:0) [2]*	LC/MS pos late	0.4	0.63	1.14	0.63
			palmitoyl-arachidonoyl-glycerol (16:0/20:4) [1]*	LC/MS pos late	0.33	1.55	1.22	0.38
			palmitoyl-arachidonoyl-glycerol (16:0/20:4) [2]*	LC/MS pos late	0.34	0.52	1.99	0.46
			stearoyl-arachidonoyl-glycerol (18:0/20:4) [1]*	LC/MS pos late	0.32	0.52	0.91	0.43
			stearoyl-arachidonoyl-glycerol (18:0/20:4) [2]*	LC/MS pos late	0.3	0.6	0.82	0.48
			oleoyl-arachidonoyl-glycerol (18:1/20:4) [1]*	LC/MS pos late	0.39	0.62	0.87	0.4
			oleoyl-arachidonoyl-glycerol (18:1/20:4) [2]*	LC/MS pos late	0.35	0.42	0.81	0.38
		Sphingolipid Synthesis	sphinganine	LC/MS pos late	0.95	0.92	1.41	1.18
			sphingadienine	LC/MS pos late	0.74	0.7	0.61	0.41
			phytosphingosine	LC/MS pos late	0.94	0.91	0.72	0.66
		Dihydroceramides	N-palmitoyl-sphinganine (d18:0/16:0)	LC/MS pos late	0.69	1.03	4.17	3.18
		Ceramides	N-palmitoyl-sphingosine (d18:1/16:0)	LC/MS pos late	0.84	0.76	1.53	0.73
			N-stearoyl-sphingosine (d18:1/18:0)*	LC/MS pos late	0.71	0.75	2.37	0.9
			N-palmitoyl-sphingadienine (d18:2/16:0)*	LC/MS pos late	0.97	0.87	0.94	0.66
			N-palmitoyl-heptadecasphingosine (d17:1/16:0)*	LC/MS pos late	0.83	0.91	1.45	0.77
			ceramide (d18:1/14:0, d16:1/16:0)*	LC/MS pos late	0.94	0.79	1.31	0.72
			ceramide (d18:1/17:0, d17:1/18:0)*	LC/MS pos late	0.8	1.07	1.7	0.76
			ceramide (d16:1/24:1, d18:1/22:1)*	LC/MS pos late	0.42	1.44	1.87	0.86
			ceramide (d18:2/24:1, d18:1/24:2)*	LC/MS pos late	0.51	0.59	0.88	0.36
		Hexosylceramides (HCER)	glycosyl-N-palmitoyl-sphingosine (d18:1/16:0)	LC/MS pos late	0.69	0.74	0.81	0.5
			glycosyl-N-stearoyl-sphingosine (d18:1/18:0)	LC/MS pos late	0.62	1	1.26	0.68
			glycosyl ceramide (d16:1/24:1, d18:1/22:1)*	LC/MS pos late	0.56	1	1.05	0.4
			glycosyl ceramide (d18:2/24:1, d18:1/24:2)*	LC/MS pos late	0.52	0.49	0.51	0.29
		Lactosylceramides (LCER)	lactosyl-N-palmitoyl-sphingosine (d18:1/16:0)	LC/MS pos late	0.51	0.55	0.78	0.4
			lactosyl-N-nervonoyl-sphingosine (d18:1/24:1)*	LC/MS pos late	0.46	0.96	0.64	0.19
		Dihydrosphingomyelins	myristoyl dihydrosphingomyelin (d18:0/14:0)*	LC/MS pos late	0.73	0.89	1.16	2.42
			palmitoyl dihydrosphingomyelin (d18:0/16:0)*	LC/MS pos late	0.59	0.77	1.18	1.47
			sphingomyelin (d18:0/18:0, d19:0/17:0)*	LC/MS pos late	0.49	0.95	1.85	2.55
		Sphingomyelins	palmitoyl sphingomyelin (d18:1/16:0)	LC/MS pos late	0.7	0.71	0.94	0.65
			stearoyl sphingomyelin (d18:1/18:0)	LC/MS pos late	0.66	0.73	1.06	0.62
			behenoyl sphingomyelin (d18:1/22:0)*	LC/MS pos late	0.49	0.63	1.03	0.52
			tricosanoyl sphingomyelin (d18:1/23:0)*	LC/MS pos late	0.32	0.54	1.04	0.47
			lignoceroyl sphingomyelin (d18:1/24:0)	LC/MS pos late	0.4	0.57	0.89	0.52
			sphingomyelin (d18:2/23:1)*	LC/MS pos late	0.48	0.6	0.76	0.52
			sphingomyelin (d17:1/14:0, d16:1/15:0)*	LC/MS pos late	0.75	0.8	0.72	0.61
			sphingomyelin (d18:1/14:0, d16:1/16:0)*	LC/MS pos late	0.72	0.81	0.79	0.62
			sphingomyelin (d18:2/14:0, d18:1/14:1)*	LC/MS pos late	0.73	0.82	0.81	0.61
			sphingomyelin (d17:1/16:0, d18:1/15:0, d16:1/17:0)*	LC/MS pos late	0.71	0.78	0.81	0.6
			sphingomyelin (d17:2/16:0, d18:2/15:0)*	LC/MS pos late	0.76	0.85	0.8	0.67
			sphingomyelin (d18:2/16:0, d18:1/16:1)*	LC/MS pos late	0.72	0.79	0.74	0.58
			sphingomyelin (d18:1/17:0, d17:1/18:0, d19:1/16:0)	LC/MS pos late	0.63	0.76	0.89	0.62
			sphingomyelin (d18:1/20:0, d16:1/22:0)*	LC/MS pos late	0.56	0.69	1.28	0.57
			sphingomyelin (d18:1/20:1, d18:2/20:0)*	LC/MS pos late	0.93	0.74	1.25	0.7
			sphingomyelin (d18:1/21:0, d17:1/22:0, d16:1/23:0)*	LC/MS pos late	1	1	0.97	0.39
			sphingomyelin (d18:1/22:1, d18:2/22:0, d16:1/24:1)*	LC/MS pos late	0.59	0.65	1.04	0.6
			sphingomyelin (d18:2/23:0, d18:1/23:1, d17:1/24:1)*	LC/MS pos late	0.59	0.65	0.99	0.55
			sphingomyelin (d18:1/24:1, d18:2/24:0)*	LC/MS pos late	0.54	0.62	1.01	0.55
			sphingomyelin (d18:2/24:1, d18:1/24:2)*	LC/MS pos late	0.58	0.62	0.9	0.57
		Sphingosines	sphingosine	LC/MS pos late	0.9	0.8	0.72	0.5
			hexadecasphingosine (d16:1)*	LC/MS pos late	0.95	0.75	0.62	0.39
			heptadecasphingosine (d17:1)	LC/MS pos late	0.69	0.65	0.79	0.48
			eicosanoylsphingosine (d20:1)*	LC/MS pos late	0.91	0.86	0.76	1.28
		Mevalonate Metabolism	3-hydroxy-3-methylglutarate	LC/MS polar	3.9	2.94	3.25	3.08
		Sterol	cholesterol	LC/MS pos late	0.54	0.67	0.86	0.68
			7-alpha-hydroxy-3-oxo-4-cholestenoate (7-Hoca)	LC/MS neg	0.68	0.7	0.25	0.25
			4-cholesten-3-one	LC/MS pos late	18.09	14.37	47.3	27.66
		Primary Bile Acid Metabolism	glycochenodeoxycholate	LC/MS neg	0.76	0.63	0.95	1.13
			taurochenodeoxycholate	LC/MS neg	0.71	0.75	0.84	1.12
		Secondary Bile Acid Metabolism	deoxycholate	LC/MS neg	6.69	1	1.43	1
	Nucleotide	Purine Metabolism, (Hypo)Xanthine/Inosine containing	inosine	LC/MS pos early	0.27	0.51	0.41	0.39
			hypoxanthine	LC/MS neg	0.22	0.54	0.4	0.46
			xanthine	LC/MS neg	1.25	1.08	2.21	1.33
			allantoin	LC/MS polar	3.59	1.38	1	1.79
		Purine Metabolism, Adenine containing	adenosine 5'-diphosphate (ADP)	LC/MS pos early	1.01	1.3	0.97	0.51
			adenosine 5'-monophosphate (AMP)	LC/MS pos early	1.72	1.36	1.53	1.24
			adenosine 3',5'-cyclic monophosphate (cAMP)	LC/MS neg	0.92	1.73	0.74	0.4
			adenosine	LC/MS pos early	1.51	0.99	1.32	1.15
			adenine	LC/MS pos early	1.95	1.88	4.03	4.51
			N1-methyladenosine	LC/MS pos early	2.25	2.19	1.1	1.73
			N6-carbamoylthreonyladenosine	LC/MS pos early	2.33	2.86	1.83	1.1
			2'-deoxyadenosine 5'-diphosphate	LC/MS neg	3.63	2.61	4.66	2.43
			2'-deoxyadenosine	LC/MS pos early	1.52	2.19	3.79	3.31
		Purine Metabolism, Guanine containing	guanosine 5'-triphosphate	LC/MS neg	0.99	1.34	1.23	0.17
			guanosine 5'- diphosphate (GDP)	LC/MS neg	1.03	1.13	1	0.34
			guanosine 5'- monophosphate (5'-GMP)	LC/MS pos early	2.62	2.23	2.09	1.54
			guanosine	LC/MS neg	0.77	0.95	0.7	0.61
			guanine	LC/MS pos early	0.29	0.95	0.49	0.64
			7-methylguanine	LC/MS pos early	2.68	3.35	14.89	8.8
		Pyrimidine Metabolism, Orotate containing	dihydroorotate	LC/MS polar	11.48	7.07	4.99	5.22
			orotate	LC/MS polar	6.24	5.76	11.94	3.27
			orotidine	LC/MS polar	3.32	3.16	1.16	1.05
		Pyrimidine Metabolism, Uracil containing	uridine 5'-triphosphate (UTP)	LC/MS neg	1.1	1.18	0.8	0.27
			uridine 5'-diphosphate (UDP)	LC/MS neg	1.16	1.16	0.81	0.3
			uridine 5'-monophosphate (UMP)	LC/MS polar	2.63	1.51	1.13	0.8
			uridine	LC/MS neg	0.48	0.95	0.51	0.44
			uracil	LC/MS polar	0.65	1.16	0.51	0.33
			pseudouridine	LC/MS neg	0.79	1	0.99	1.41
			3-ureidopropionate	LC/MS pos early	1.03	0.7	2.78	2.16
			beta-alanine	LC/MS pos early	1.78	2.12	1.8	1.16
		Pyrimidine Metabolism, Cytidine containing	cytidine triphosphate	LC/MS neg	1.3	1.5	1.61	0.68
			cytidine diphosphate	LC/MS neg	1.38	1.57	1.51	0.74
			cytidine 5'-monophosphate (5'-CMP)	LC/MS pos early	1.59	1.49	1.57	1.47
			cytidine	LC/MS pos early	0.69	0.96	0.54	0.72
			cytosine	LC/MS pos early	0.55	0.67	1.11	0.57
			2'-deoxycytidine	LC/MS pos early	2.75	3.19	2.63	2.42
		Purine and Pyrimidine Metabolism	methylphosphate	LC/MS pos early	0.6	0.66	0.71	0.46
	Cofactors and Vitamins	Nicotinate and Nicotinamide Metabolism	nicotinamide	LC/MS pos early	0.57	1	1.29	1.1
			nicotinamide ribonucleotide (NMN)	LC/MS pos early	0.69	0.81	0.84	0.69
			nicotinamide riboside	LC/MS pos early	0.41	0.54	0.14	0.13
			nicotinamide adenine dinucleotide (NAD+)	LC/MS neg	1.09	0.98	1.05	0.66
			nicotinamide adenine dinucleotide reduced (NADH)	LC/MS neg	0.96	0.83	0.38	0.23
			1-methylnicotinamide	LC/MS pos early	2.28	1.96	1.94	1.04
			adenosine 5'-diphosphoribose (ADP-ribose)	LC/MS neg	0.84	1.12	1.08	1.36
		Riboflavin Metabolism	riboflavin (Vitamin B2)	LC/MS pos early	1.34	0.91	1	1.19
			flavin adenine dinucleotide (FAD)	LC/MS neg	0.77	0.91	0.85	0.79
		Pantothenate and CoA Metabolism	pantothenate	LC/MS pos early	1.74	1.43	1.45	0.92
			coenzyme A	LC/MS neg	2.2	4.86	1.47	0.77
		Ascorbate and Aldarate Metabolism	gulonate*	LC/MS polar	4.65	2.6	0.69	0.32
		Tocopherol Metabolism	alpha-tocopherol	LC/MS pos late	0.67	0.67	0.62	1.93
		Folate Metabolism	folate	LC/MS neg	0.98	0.72	0.76	0.55
		Thiamine Metabolism	thiamin (Vitamin B1)	LC/MS pos early	1.26	1.13	1.45	0.7
		Vitamin B6 Metabolism	pyridoxine (Vitamin B6)	LC/MS pos early	1.18	0.95	1	0.88
			pyridoxamine	LC/MS pos early	1.35	0.27	0.48	0.99
			pyridoxal phosphate	LC/MS neg	0.85	0.91	0.72	0.46
			pyridoxal	LC/MS pos early	1.85	1.58	1.27	0.78
	Xenobiotics	Benzoate Metabolism	hippurate	LC/MS neg	0.96	0.95	0.54	1.13
			benzoate	LC/MS neg	0.94	1.5	0.92	0.84
			p-cresol sulfate	LC/MS neg	1.19	0.46	0.37	0.71
		Food Component/Plant	gluconate	LC/MS polar	2.59	1.34	5.29	1.15
			beta-guanidinopropanoate	LC/MS pos early	4.07	2.37	2.21	1
			coumaroylquinate (4)	LC/MS neg	1	1	1	1
			ergothioneine	LC/MS pos early	4.03	4.16	1.96	0.95
			N-glycolylneuraminate	LC/MS pos early	1.22	0.99	0.95	0.72
			quinate	LC/MS polar	0.89	0.67	0.23	1.42
			methyl glucopyranoside (alpha + beta)	LC/MS pos early	0.47	1.65	0.61	1.49
		Drug - Antibiotic	penicillin G	LC/MS neg	0.47	0.5	1.14	0.73
		Chemical	sulfate*	LC/MS neg	0.9	0.9	1.01	0.84
			O-sulfo-L-tyrosine	LC/MS neg	1.19	1.15	0.94	0.57
			phenol red	LC/MS neg	0.88	0.77	0.6	0.81
			trizma acetate	LC/MS pos early	6.41	0.07	0.14	0.11
			thioproline	LC/MS pos early	1.13	1.14	1.05	0.97
